# Supplementary material for: Higher Dietary Acid Load Might Be a Potent Derivative Factor for Multiple Sclerosis: The Results from a Case–Control Study
Source: Nutrients. 2023 Jul 26;15(15):3311. doi: 10.3390/nu15153311 (PMC10420939; doi:10.3390/nu15153311)
Supplement: Supplementary file 1 [file nutrients-15-03311-s001.zip]

Archive with 1 entries (1 files):
- nutrients-2467098-supplementary.pdf
